# Supplementary material for: In-silico-assisted derivatization of triarylboranes for the catalytic reductive functionalization of aniline-derived amino acids and peptides with H2
Source: Nat Commun. 2024 May 7;15:3708. doi: 10.1038/s41467-024-47984-0 (PMC11076482; doi:10.1038/s41467-024-47984-0)
Supplement: Supplementary file 3 — Source Data [file 41467_2024_47984_MOESM3_ESM.xlsx]

## Sheet: B1a_Gaussian
B1a (gas-phase)		Computed Cartesian coordinates (x, y, z) for the optimized structure calculated with Gaussian.
E [a.u.] = −2432.6333445
G [a.u.] = −2432.714891
B -0.90210000 0.00000600 0.00000800
C -1.66269000 -1.34034100 0.28394200
C -1.15909700 -2.30208400 1.16423700
C -2.85615800 -1.66364600 -0.36897000
C -1.81367600 -3.50686100 1.38997100
C -3.50551300 -2.87186600 -0.16210600
C -2.99044700 -3.80341100 0.72472400
F -0.03389000 -2.07489300 1.84399900
F -3.39313400 -0.81287400 -1.24735800
C -1.66267700 1.34035800 -0.28393600
C -2.85614500 1.66367700 0.36896900
C -1.15907000 2.30209300 -1.16423300
C -3.50548800 2.87190200 0.16209600
C -1.81363700 3.50687500 -1.38997600
C -2.99040800 3.80343900 -0.72473500
F -3.39313400 0.81291400 1.24735800
F -0.03386300 2.07488800 -1.84398800
C 0.67696600 -0.00000300 0.00000500
C 1.41586300 0.59435400 1.02333300
C 1.41585200 -0.59436700 -1.02332600
C 2.80407500 0.60270600 1.04599800
C 2.80406400 -0.60273400 -1.04599700
C 3.49388100 -0.00001800 -0.00000100
H -3.49865100 -4.74447700 0.89384100
H -3.49860300 4.74450800 -0.89385900
H 4.57849800 -0.00002400 -0.00000300
Cl 0.54850600 -1.32914800 -2.35837500
Cl 0.54853000 1.32914400 2.35838500
F -1.29424300 4.38086800 -2.25355700
F -4.63428200 3.13167000 0.82383800
F -4.63430700 -3.13162000 -0.82385500
F -1.29429400 -4.38086400 2.25355100
H 3.33128700 1.07039300 1.86907600
H 3.33126700 -1.07042700 -1.86907700

## Sheet: B1b_Gaussian
B1b (gas-phase)		Computed Cartesian coordinates (x, y, z) for the optimized structure calculated with Gaussian.
E [a.u.] = −3351.853409
G [a.u.] = −3351.941226
B 0.24770300 0.00000600 0.00000200
C 1.00050300 1.37086900 0.07049800
C 0.48176500 2.46552500 0.76865300
C 2.20310100 1.58596100 -0.61103100
C 1.13207500 3.69295100 0.80193300
C 2.84862800 2.81371600 -0.59682000
C 2.31950600 3.87776800 0.11552900
F -0.65671400 2.35272400 1.45515500
F 2.75232400 0.60492700 -1.33103900
C 1.00056400 -1.37082400 -0.07049600
C 2.20317300 -1.58586300 0.61103100
C 0.48187400 -2.46550000 -0.76865200
C 2.84875600 -2.81358800 0.59681500
C 1.13224000 -3.69289700 -0.80193800
C 2.31968000 -3.87766200 -0.11553600
F 2.75235300 -0.60480500 1.33104000
F -0.65661100 -2.35275000 -1.45515200
C -1.33712400 -0.00002900 0.00000200
C -2.04970000 -0.38085300 1.13555400
C -2.04971700 0.38076300 -1.13555000
C -3.44481800 -0.38114800 1.14251800
C -3.44483400 0.38099300 -1.14251600
C -4.13742400 -0.00009400 0.00000100
H 2.82478100 4.83532500 0.13390200
H 2.82499900 -4.83519600 -0.13391300
H -5.22029400 -0.00011900 0.00000000
Cl -4.34690300 -0.84593400 2.54686200
Cl -4.34693900 0.84573700 -2.54686100
F 0.59794400 4.69600400 1.49903100
F 3.98653200 2.96346600 -1.27548700
F 3.98666700 -2.96328900 1.27548000
F 0.59815300 -4.69597200 -1.49903900
Cl -1.14985900 0.82180700 -2.55821000
Cl -1.14982400 -0.82185600 2.55821500

## Sheet: B1c_Gaussian
B1c (gas-phase)		Computed Cartesian coordinates (x, y, z) for the optimized structure calculated with Gaussian.
E [a.u.] = −3811.457825
G [a.u.] = −3811.548565
B 0.24651600 0.00000600 0.00000100
C 0.99789300 1.37121100 0.07242700
C 0.47677100 2.46577800 0.76915100
C 2.20209000 1.58710600 -0.60623000
C 1.12636300 3.69348200 0.80444900
C 2.84701900 2.81516300 -0.59004000
C 2.31555300 3.87881400 0.12118200
F -0.66387700 2.35255300 1.45229900
F 2.75327500 0.60667300 -1.32538700
C 0.99795500 -1.37116400 -0.07242400
C 2.20216900 -1.58700200 0.60622400
C 0.47688000 -2.46575900 -0.76914100
C 2.84715400 -2.81502900 0.59003300
C 1.12652900 -3.69343200 -0.80444200
C 2.31573200 -3.87870700 -0.12118200
F 2.75331300 -0.60654200 1.32537500
F -0.66377800 -2.35258800 -1.45228300
C -1.33855400 -0.00003000 0.00000000
C -2.05462900 -0.37325100 1.13222700
C -2.05464400 0.37315900 -1.13222900
C -3.45065000 -0.37838200 1.15416000
C -3.45066600 0.37822400 -1.15416400
C -4.14998700 -0.00009500 -0.00000200
H 2.82035600 4.83660100 0.14104100
H 2.82058000 -4.83647000 -0.14104300
Cl -4.30203000 -0.84108200 2.58118000
Cl -4.30206500 0.84088400 -2.58118500
F 0.58989500 4.69596400 1.50015500
F 3.98636200 2.96549500 -1.26580900
F 3.98650800 -2.96530600 1.26579400
F 0.59010300 -4.69594000 -1.50014300
Cl -1.14862900 0.80565000 -2.55301300
Cl -1.14859600 -0.80570200 2.55301200
Cl -5.87549300 -0.00013600 -0.00000400

## Sheet: B1d_Gaussian
B1d (gas-phase)		Computed Cartesian coordinates (x, y, z) for the optimized structure calculated with Gaussian.
E [a.u.] = −7579.784018
G [a.u.] = −7579.874203
B 0.24636200 0.00000500 -0.00000200
C 0.99921800 1.37103700 0.07227500
C 0.48016600 2.46538500 0.77062700
C 2.20193100 1.58667600 -0.60880400
C 1.13055600 3.69277200 0.80487000
C 2.84757900 2.81434400 -0.59359100
C 2.31829300 3.87802700 0.11916300
F -0.65883600 2.35277100 1.45625600
F 2.75137100 0.60615000 -1.32942900
C 0.99928000 -1.37099300 -0.07227500
C 2.20200800 -1.58657500 0.60879700
C 0.48027400 -2.46536900 -0.77062000
C 2.84771200 -2.81421300 0.59358400
C 1.13072000 -3.69272600 -0.80486300
C 2.31847000 -3.87792300 -0.11916400
F 2.75140800 -0.60602200 1.32941400
F -0.65873800 -2.35281100 -1.45624100
C -1.33803500 -0.00002900 -0.00000100
C -2.05104400 -0.37414400 1.13748900
C -2.05106000 0.37405500 -1.13749100
C -3.44514900 -0.37554900 1.14614800
C -3.44516500 0.37540100 -1.14615100
C -4.13465000 -0.00008900 -0.00000100
H 2.82357600 4.83555800 0.13831000
H 2.82379800 -4.83543000 -0.13831100
H -5.21710800 -0.00011200 -0.00000100
F 0.59604400 4.69550700 1.50223300
F 3.98577500 2.96443100 -1.27181600
F 3.98592000 -2.96424400 1.27180000
F 0.59625100 -4.69548700 -1.50221800
Cl -1.14122100 0.80600200 -2.55715700
Cl -1.14118700 -0.80605600 2.55715400
Br -4.43335200 0.87027800 -2.66812800
Br -4.43331500 -0.87047000 2.66812500

## Sheet: B1e_Gaussian
B1e (gas-phase)		Computed Cartesian coordinates (x, y, z) for the optimized structure calculated with Gaussian.
E [a.u.] = −3106.718468
G [a.u.] = −3106.816722
B -0.91131200 0.00000400 0.00000000
C -1.66131800 -1.34052000 0.30003100
C -1.13595400 -2.30624700 1.16419900
C -2.86678900 -1.66666800 -0.33081200
C -1.78209400 -3.51327500 1.40033700
C -3.50838100 -2.87725800 -0.11359300
C -2.97234400 -3.80998400 0.75946200
F 0.00630500 -2.08144700 1.81689700
F -3.42235100 -0.81757600 -1.19814900
C -1.66130400 1.34053600 -0.30003400
C -2.86676700 1.66670200 0.33081400
C -1.13593400 2.30625100 -1.16421100
C -3.50834600 2.87729800 0.11359300
C -1.78206100 3.51328500 -1.40035200
C -2.97230300 3.81001200 -0.75947100
F -3.42233400 0.81762100 1.19816000
F 0.00631900 2.08143400 -1.81691500
C 0.67422900 -0.00000300 0.00000200
C 1.39348300 0.54473300 1.06108800
C 1.39348100 -0.54474600 -1.06108100
C 2.78825700 0.55293400 1.07925200
C 2.78825500 -0.55296100 -1.07924000
C 3.46622500 -0.00001700 0.00000700
H -3.47435500 -4.75307700 0.93592100
H -3.47430500 4.75311100 -0.93593300
H 4.54745000 -0.00002200 0.00000800
Cl 0.46947900 -1.19274500 -2.39107900
Cl 0.46948300 1.19273900 2.39108400
C 3.58110500 1.13581000 2.22785200
C 3.58110100 -1.13584500 -2.22783800
F 3.32760200 0.49678800 3.37661400
F 3.30212400 2.43295300 2.41039300
F 4.90039300 1.03983700 2.00007000
F 3.30210800 -2.43298500 -2.41037800
F 3.32760800 -0.49682200 -3.37660100
F 4.90038900 -1.03988400 -2.00005200
F -1.24115400 4.38813600 -2.24804500
F -4.64867200 3.13788300 0.75298900
F -4.64871400 -3.13782500 -0.75298400
F -1.24119200 -4.38813800 2.24802100

## Sheet: B1f_Gaussian
B1f (gas-phase)		Computed Cartesian coordinates (x, y, z) for the optimized structure calculated with Gaussian.
E [a.u.] = −3566.301571
G [a.u.] = −3566.399815
B -1.13703100 0.00000300 0.00000300
C -1.88588200 1.33317300 -0.33764800
C -1.35542300 2.28184100 -1.21746300
C -3.09597300 1.67217500 0.27760500
C -2.00229400 3.48174600 -1.48588500
C -3.73889100 2.87575200 0.02780300
C -3.19851500 3.78992800 -0.86197600
F -0.20496200 2.04874900 -1.85310500
F -3.65528800 0.84362700 1.16230900
C -1.88588400 -1.33316700 0.33765100
C -3.09596400 -1.67217600 -0.27761700
C -1.35543400 -2.28182700 1.21748100
C -3.73888100 -2.87575400 -0.02781900
C -2.00230600 -3.48173300 1.48590000
C -3.19851600 -3.78992300 0.86197600
F -3.65526800 -0.84363600 -1.16233500
F -0.20498500 -2.04872600 1.85313900
C 0.44968300 0.00000000 0.00000200
C 1.16720900 -0.54848600 -1.05142800
C 1.16721400 0.54848300 1.05143000
C 2.56745300 -0.57834200 -1.08550500
C 2.56745800 0.57833400 1.08550400
C 3.25523800 -0.00000300 -0.00000300
H -3.70112400 4.72768100 -1.06340200
H -3.70112400 -4.72767700 1.06340000
Cl 0.18660300 1.17606700 2.35351000
Cl 0.18659100 -1.17606100 -2.35350700
C 3.21347300 -1.23471900 -2.31053000
C 3.21348000 1.23470800 2.31053000
F 2.86045100 -0.56817700 -3.41928700
F 2.77604500 -2.49812500 -2.42619400
F 4.54058600 -1.29383000 -2.30443600
F 2.77605600 2.49811600 2.42619300
F 2.86045400 0.56816900 3.41928600
F 4.54059300 1.29381300 2.30444000
F -1.45540200 -4.33885500 2.34759000
F -4.88421800 -3.14790600 -0.65307500
F -4.88423800 3.14789500 0.65304300
F -1.45538000 4.33887700 -2.34755900
Cl 4.99370500 0.00000000 -0.00001200

## Sheet: B1g_Gaussian
B1g (gas-phase)		Computed Cartesian coordinates (x, y, z) for the optimized structure calculated with Gaussian.
E [a.u.] = −2661.590619
G [a.u.] = −2661.685350
B 0.42248000 0.01374900 -0.01948900
C 1.50759600 -1.11179700 -0.10515800
C 1.30928800 -2.27060200 -0.86156800
C 2.70475800 -1.03944700 0.61422500
C 2.25522700 -3.28758600 -0.90954800
C 3.64501300 -2.05861300 0.58502000
C 3.42904500 -3.19145900 -0.18288200
F 0.20365600 -2.42226200 -1.59072500
F 2.96223100 0.02008600 1.38586000
C 0.80292600 1.52849200 0.12498400
C 1.91498800 2.07289800 -0.52423000
C 0.01977800 2.42113500 0.86172300
C 2.22643500 3.42273600 -0.44702400
C 0.33541900 3.77074900 0.95805200
C 1.43980000 4.28388500 0.30050000
F 2.70206600 1.29686000 -1.27329600
F -1.05551300 1.99170800 1.52656300
C -1.10549000 -0.38226400 -0.07795600
C -1.87839600 -0.11205500 -1.20516300
C -1.73010500 -1.00359500 1.00137000
C -3.23071600 -0.45631600 -1.27311500
C -3.08223800 -1.35243700 0.97072700
C -3.82085300 -1.07078400 -0.17381600
H 4.16403200 -3.98604400 -0.21346500
H 1.68431600 5.33649100 0.36875300
H -4.86604500 -1.35589900 -0.21907400
Cl -0.79813700 -1.33452000 2.44252900
Cl -1.11492200 0.62301200 -2.59523500
O -3.96389900 -0.23212200 -2.39738400
O -3.67202100 -1.98361000 2.02204700
C -4.56627200 1.05431700 -2.45055200
H -5.25878900 1.19724800 -1.61171100
H -3.81096500 1.84848400 -2.43494700
H -5.11791100 1.09841300 -3.38980400
C -4.24092100 -1.10079900 2.98070500
H -3.47999400 -0.44187700 3.41433600
H -5.03280300 -0.49027100 2.52921200
H -4.66662300 -1.72820000 3.76401400
F -0.44141800 4.57269800 1.68900300
F 3.29323500 3.88782300 -1.09883300
F 4.76349100 -1.94017300 1.30261400
F 2.02000800 -4.36357300 -1.66148600

## Sheet: B1h_Gaussian
B1h (gas-phase)		Computed Cartesian coordinates (x, y, z) for the optimized structure calculated with Gaussian.
E [a.u.] = −3257.145966
G [a.u.] = −3257.250365
B -1.23392800 0.02195300 0.03653700
C -1.61938100 1.40339500 -0.58869100
C -0.81078800 2.03682100 -1.53768000
C -2.76192600 2.10206100 -0.18423500
C -1.13095600 3.28209900 -2.06387100
C -3.07819700 3.35356900 -0.69220700
C -2.26586200 3.95235100 -1.64156000
F 0.29369900 1.44130700 -1.99156000
F -3.57310600 1.58470700 0.74120200
C -2.29942800 -1.03987300 0.46506000
C -3.48833600 -1.22213500 -0.24938300
C -2.09069500 -1.89928200 1.54814900
C -4.41079800 -2.19987100 0.09350700
C -3.01832300 -2.86882300 1.90800500
C -4.18455600 -3.02922600 1.18006600
F -3.75322500 -0.46646100 -1.31725600
F -0.98919400 -1.79199700 2.29373700
C 0.30090900 -0.31172500 0.24229600
C 0.95534500 -1.22090800 -0.58643400
C 1.04317000 0.30939500 1.24487200
C 2.30834000 -1.50565600 -0.41682800
C 2.39469800 0.02277800 1.42279900
C 3.02856100 -0.89415500 0.59813900
H -2.51396500 4.92624400 -2.04473300
H -4.90611300 -3.78877100 1.45397000
H 4.07221400 -1.13400400 0.74864300
Cl 0.25104900 1.42700600 2.31511200
Cl 0.06778100 -1.98769500 -1.86959600
O 3.07946300 0.59820000 2.47427600
O 2.90767100 -2.45796000 -1.21626300
C 3.94835600 1.60040000 2.17497300
C 3.75151600 -2.01368000 -2.18629000
F 5.00210400 1.15557800 1.47675200
F 3.37250700 2.56404800 1.45445500
F 4.37949100 2.10354600 3.31781000
F 4.86306400 -1.47123100 -1.66993200
F 3.18186700 -1.09106800 -2.96172700
F 4.09220100 -3.05774000 -2.92068400
F -2.77276500 -3.64895600 2.96059200
F -5.52101900 -2.33610000 -0.63184700
F -4.17365800 3.97833600 -0.25972500
F -0.33079100 3.82968400 -2.97849000

## Sheet: B1i_Gaussian
B1i (gas-phase)		Computed Cartesian coordinates (x, y, z) for the optimized structure calculated with Gaussian.
E [a.u.] = −3886.930408
G [a.u.] = −3887.056608
C 2.88344600 1.22696600 -3.40777500
C 4.53274800 1.91366000 -1.83121800
C 4.06644700 1.89181000 -3.13576300
C 0.22832900 -0.01706300 0.01382000
C -0.52148700 -1.14222100 -0.31801700
C -0.46796800 1.15897100 0.28024400
C -1.91431700 -1.11780600 -0.40005300
C -1.85992200 1.23792100 0.21973200
C -2.56025900 0.08327100 -0.11995200
C 2.48839800 -0.77343200 1.30875500
C 1.90515900 -0.77815500 2.57968200
C 3.68552600 -1.48488800 1.17542600
C 2.48920800 -1.43556600 3.65534400
C 4.26494000 -2.15839700 2.24088700
C 3.67257800 -2.13469200 3.49307400
F 0.76690400 -0.11951500 2.80504800
F 4.29390600 -1.56146900 -0.01040300
F 1.04526300 -0.02653900 -2.71858900
F 4.31866000 1.34387000 0.41836300
B 1.80822400 -0.06760900 0.08863400
Cl 0.34407300 -2.62388700 -0.64952900
Cl 0.46529900 2.55656100 0.76112300
H -3.64272800 0.12279600 -0.17633300
H 4.61645900 2.38607300 -3.92677800
H 4.12629500 -2.65373700 4.32810100
C 2.17512000 0.60185200 -2.38887600
C 3.82974700 1.27200400 -0.82220700
C 2.62981200 0.59663200 -1.06689600
C -2.71256900 -2.31324800 -0.76759100
C -3.52343900 -2.94702100 0.17045900
C -2.69664100 -2.82641400 -2.06277500
C -4.28830500 -4.05853100 -0.15980700
C -3.45061200 -3.93758200 -2.41436200
C -4.24889400 -4.55347500 -1.45733000
C -2.60220400 2.48884600 0.51011500
C -2.52145600 3.59546900 -0.33252000
C -3.42550500 2.58698000 1.62932900
C -3.22279400 4.76396800 -0.06959600
C -4.13889700 3.74523300 1.91051400
C -4.03424800 4.83621300 1.05675200
F -3.57515000 -2.49050400 1.42024200
F -5.05245100 -4.64872900 0.75365600
F -4.97591100 -5.61366300 -1.78439300
F -3.42069500 -4.40970500 -3.65625200
F -1.94658000 -2.24636000 -2.99540300
F -1.75847900 3.54463200 -1.42148500
F -3.13039600 5.80660700 -0.88856400
F -4.71141900 5.94719900 1.31467000
F -4.91587700 3.81575200 2.98644700
F -3.54029800 1.55472900 2.46233900
F 2.40976100 1.18473600 -4.65320600
F 5.66488100 2.55357000 -1.53631300
F 5.40047700 -2.83108900 2.05116300
F 1.89549100 -1.39131700 4.84818400

## Sheet: B1v_Gaussian
B1v (gas-phase)		Computed Cartesian coordinates (x, y, z) for the optimized structure calculated with Gaussian.
E [a.u.] = −1631.263315
G [a.u.] = −1631.349491
B -1.10390700 -0.00099600 0.00048300
C -1.92158600 -1.34457300 0.07165100
C -1.67515800 -2.28980000 1.06309500
C -2.91696600 -1.64508800 -0.85383900
C -2.39118700 -3.47858500 1.13151600
C -3.62484900 -2.83832200 -0.80706700
C -3.36903900 -3.76401800 0.19233300
F -0.75313200 -2.04518400 2.00012200
F -3.17424600 -0.78440300 -1.84856200
C -1.91732000 1.34508700 -0.07161600
C -2.91477700 1.64753600 0.85106900
C -1.66491000 2.29078200 -1.06116500
C -3.61898600 2.84291400 0.80336000
C -2.37722200 3.48174400 -1.13051100
C -3.35724700 3.76898100 -0.19415900
F -3.17789200 0.78661300 1.84399400
F -0.74063200 2.04462400 -1.99554400
C 0.45293100 -0.00301400 0.00150300
C 1.16500200 0.67885700 1.00801700
C 1.16539200 -0.68985900 -1.00161700
C 2.55749600 0.65136200 1.00355300
C 2.55775800 -0.67060600 -0.99114400
C 3.27244600 -0.00942200 0.00629700
H -3.92377000 -4.69265600 0.23868800
H -3.90910300 4.69929600 -0.24123400
C 4.77899400 0.01397400 -0.01006800
H 5.18687200 -0.89510900 -0.46038400
H 5.14643800 0.86456900 -0.59507700
H 5.18731700 0.10824900 0.99973300
C 0.44428300 1.41587900 2.11436500
H 1.13390200 1.68179000 2.91916400
H -0.00536600 2.34337400 1.74416400
H -0.35604800 0.81322200 2.55493500
C 0.44513000 -1.42916100 -2.10668100
H -0.35397200 -0.82661600 -2.54964700
H 1.13531900 -1.69781100 -2.91008700
H -0.00608100 -2.35517400 -1.73467600
H 3.10048200 -1.18863900 -1.77894300
H 3.09959700 1.16034400 1.79759000
F -2.10962200 4.35128600 -2.10639600
F -4.55117000 3.09578300 1.72414700
F -4.55482300 -3.08947800 -1.73056100
F -2.12931600 -4.34776200 2.10926000

[truncated: 321 more sheets: B1w_Gaussian, B2a_Gaussian, B2b_Gaussian, B2c_Gaussian, B2d_Gaussian, B2e_Gaussian, B2f_Gaussian, B2g_Gaussian, B2h_Gaussian, B2i_Gaussian, B2j_Gaussian, B2k_Gaussian, B2l_Gaussian, B2m_Gaussian, B2n_Gaussian, B2o_Gaussian, B2p_Gaussian, B2q_Gaussian, B2r_Gaussian, B2t_Gaussian …]
